# Supplementary material for: Tbx21 and Foxp3 Are Epigenetically Stabilized in T-Bet+ Tregs That Transiently Accumulate in Influenza A Virus-Infected Lungs
Source: Int J Mol Sci. 2021 Jul 14;22(14):7522. doi: 10.3390/ijms22147522 (PMC8307036; doi:10.3390/ijms22147522)
Supplement: Supplementary file 1 [file ijms-22-07522-s001.zip]

Archive with 1 entries (1 files):
- ijms-1298654-SI.pdf
